# Supplementary material for: Emergence agitation in pediatrics after dexmedetomidine vs. sevoflurane anesthesia: A randomized controlled trial
Source: PLoS One. 2025 Oct 8;20(10):e0333576. doi: 10.1371/journal.pone.0333576 (PMC12507210; doi:10.1371/journal.pone.0333576)
Supplement: S4 Data — (XLSX) [file pone.0333576.s004.xlsx]

## Sheet: Sheet1
No	Nama	Jenis.Anestesi	Usia	BB	Operation.type	Complications	Heart.Rate	Systolic	Diastolic	Anesthesia.Duration	Surgery.Duration	Time.to.Extubation	Time.to.FullRecovery	Skala.Cravero	Agitation.Risk
1	MOH	Dexmedetomidine	3	4.8	Labioplasty	None	118	80	42	37	30	8	72	2.6	No
2	HNN	Dexmedetomidine	3	5.5	Labioplasty	None	114	103	70	43	31	4	71	2.2	No
3	FAR	Dexmedetomidine	3	6	Labioplasty	None	121	97	63	61	51	10	60	2.2	No
4	MN	Dexmedetomidine	4	6	Labioplasty	None	107	89	54	51	45	5	71	2.2	No
5	MAI	Dexmedetomidine	4	6.4	Labioplasty	None	124	79	44	62	55	5	70	2.2	No
6	SO	Dexmedetomidine	4	5	Labioplasty	None	121	87	42	57	48	5	60	2.6	No
7	HNS	Dexmedetomidine	5	6	Labioplasty	None	123	88	51	35	30	5	60	2.2	No
8	SA	Dexmedetomidine	6	8	Labioplasty	None	124	83	42	52	47	6	68	2.2	No
9	AFD	Dexmedetomidine	6	5.6	Labioplasty	None	122	84	43	70	60	4	46	2	No
10	AA	Dexmedetomidine	6	7.4	Labioplasty	None	114	87	45	105	95	19	46	4.8	Yes
11	HH	Dexmedetomidine	11	7.9	Labioplasty	None	110	83	49	78	42	6	42	2.3	No
12	RAZ	Dexmedetomidine	18	10	Labioplasty	None	101	89	45	60	52	10	65	2.2	No
13	RZY	Dexmedetomidine	24	14	Palatoplasty	None	103	106	64	65	50	5	55	4.4	Yes
14	SU	Dexmedetomidine	28	9	Labioplasty	None	91	98	66	50	45	7	52	2.2	No
15	AD	Dexmedetomidine	34	11	Palatoplasty	None	117	99	65	64	54	6	65	2.2	No
16	AF	Dexmedetomidine	60	17	Labioplasty	None	84	99	64	55	42	10	45	2.3	No
17	IJ	Dexmedetomidine	120	22	Labioplasty	None	93	99	58	50	45	10	45	2.3	No
18	R	Dexmedetomidine	5	6.9	Labioplasty	None	139	89	50	30	25	10	45	3	No
19	AR	Dexmedetomidine	2	5	Labioplasty	Laryngospasm	119	83	50	37	30	15	60	1.8	No
20	AA	Dexmedetomidine	8	10	Labioplasty	None	124	95	54	38	30	10	59	2.8	No
21	AF	Dexmedetomidine	9	7.5	Labioplasty	None	130	79	41	27	20	9	49	2.5	No
22	AM	Dexmedetomidine	10	9	Labioplasty	None	120	89	50	38	29	12	70	2.6	No
23	NQ	Dexmedetomidine	12	6	Labioplasty	None	127	75	49	64	58	18	53	2.5	No
24	AR	Dexmedetomidine	12	8.1	Palatoplasty	None	124	85	44	61	50	12	62	3	No
25	AMJA	Dexmedetomidine	12	9.4	Palatoplasty	None	131	94	58	40	30	15	81	2	No
26	IR	Dexmedetomidine	13	8.9	Palatoplasty	None	111	99	62	49	40	26	70	3.2	Yes
27	AL	Dexmedetomidine	21	8.9	Palatoplasty	None	87	86	46	41	36	12	93	2.2	No
28	VAT	Dexmedetomidine	21	9	Labioplasty	None	89	83	45	20	15	8	62	2.3	No
29	AMA	Dexmedetomidine	21	8.5	Palatoplasty	None	121	79	42	49	44	13	26	2.3	No
30	E	Dexmedetomidine	23	10.8	Palatoplasty	None	112	97	50	45	40	12	48	2.3	No
31	MB	Dexmedetomidine	26	10.4	Palatoplasty	None	113	94	52	45	40	10	75	2	No
32	F	Dexmedetomidine	24	9	Palatoplasty	None	119	83	50	50	40	10	80	2.3	No
33	KP	Dexmedetomidine	29	12	Palatoplasty	None	109	92	44	33	28	11	57	2.3	No
34	A	Dexmedetomidine	30	11.1	Palatoplasty	None	116	84	45	50	45	10	52	2	No
35	I	Dexmedetomidine	30	10	Palatoplasty	None	127	105	57	53	48	7	50	4	Yes
36	GSR	Dexmedetomidine	39	12.7	Labioplasty	None	105	87	48	20	15	15	30	2.5	No
37	R	Dexmedetomidine	72	21	Palatoplasty	None	88	111	69	45	40	15	60	2.3	No
38	MHA	Dexmedetomidine	34	10.5	Palatoplasty	None	108	109	64	30	24	10	35	2.3	No
39	LA	Dexmedetomidine	36	9	Palatoplasty	None	111	95	54	43	36	12	47	3.5	Yes
40	MA	Dexmedetomidine	41	11.4	Labioplasty	None	95	84	52	43	38	6	76	2	No
41	M	Dexmedetomidine	42	8.9	Palatoplasty	None	107	89	50	43	34	19	95	1.8	No
42	MDS	Dexmedetomidine	56	18.5	Palatoplasty	None	95	107	42	34	26	15	60	2.3	No
43	FZ	Dexmedetomidine	41	10.7	Palatoplasty	None	136	90	46	44	40	10	53	2.3	No
44	MFS	Dexmedetomidine	45	12.4	Labioplasty	None	91	95	47	33	28	3	32	4	Yes
45	AGF	Dexmedetomidine	47	10.5	Palatoplasty	None	112	91	57	62	52	13	75	2.3	No
46	I	Dexmedetomidine	60	16.9	Palatoplasty	None	83	108	55	52	48	10	35	2	No
47	MHNA	Dexmedetomidine	72	15.8	Palatoplasty	None	105	93	51	40	28	21	80	2.3	No
48	Q	Dexmedetomidine	72	21	Labioplasty	None	82	107	47	30	25	13	73	2.3	No
49	KDU	Dexmedetomidine	81	20.8	Labioplasty	None	103	98	53	31	27	8	105	2	No
50	AS	Dexmedetomidine	108	26.5	Palatoplasty	None	95	105	58	57	48	18	90	2.2	No
51	MA	Dexmedetomidine	27	13	Labioplasty	None	90	92	52	25	20	8	54	2.5	No
52	CA	Dexmedetomidine	30	10.5	Labioplasty	None	87	85	41	31	26	9	45	2	No
53	SME	Dexmedetomidine	54	10	Palatoplasty	None	98	81	51	65	55	8	77	2.3	No
54	MNK	Dexmedetomidine	59	13.1	Palatoplasty	None	98	95	56	45	40	7	43	2.6	No
55	Y	Dexmedetomidine	84	20	Palatoplasty	None	87	102	65	22	17	12	47	2.5	No
56	MAR	Dexmedetomidine	3	6	Labioplasty	None	119	96	43	31	26	10	51	2.4	No
57	MAMS	Dexmedetomidine	3	4.7	Labioplasty	None	134	84	51	43	29	11	54	2	No
58	SR	Dexmedetomidine	3	4.2	Labioplasty	None	129	78	41	49	44	6	59	2.5	No
59	AAH	Dexmedetomidine	3	5.8	Labioplasty	None	122	90	60	42	37	8	70	2.2	No
1	MV	Sevoflurane	3	5.8	Labioplasty	Laryngospasm	133	78	43	50	40	4	71	4.6	Yes
2	L	Sevoflurane	4	7.1	Labioplasty	None	131	78	42	29	20	2	68	4.8	Yes
3	S	Sevoflurane	8	6.6	Labioplasty	None	120	60	30	37	30	4	41	3.3	Yes
4	SU	Sevoflurane	8	6.2	Labioplasty	None	119	68	42	38	30	4	54	3.3	Yes
5	MAA	Sevoflurane	12	10	Palatoplasty	None	138	88	52	54	48	4	58	4	Yes
6	AA	Sevoflurane	12	8.7	Labioplasty	None	120	75	48	50	41	8	53	4.6	Yes
7	Z	Sevoflurane	26	10	Palatoplasty	None	120	71	42	65	60	11	64	4.3	Yes
8	AAZ	Sevoflurane	32	10	Palatoplasty	None	112	100	59	44	30	5	52	3.8	Yes
9	ED	Sevoflurane	46	15.5	Palatoplasty	None	105	68	33	31	24	9	43	3.3	Yes
10	AN	Sevoflurane	60	17.8	Labioplasty	None	107	92	48	40	30	9	27	4.3	Yes
11	NOR	Sevoflurane	120	25.6	Palatoplasty	None	86	98	65	35	29	9	46	2.6	No
12	AMR	Sevoflurane	11	7.6	Labioplasty	None	119	109	60	61	51	7	52	4.8	Yes
13	S	Sevoflurane	48	13.9	Palatoplasty	None	131	85	53	35	28	16	34	2.3	No
14	YAN	Sevoflurane	44	12	Labioplasty	Laryngospasm	96	71	35	20	15	9	30	3.5	Yes
15	AHS	Sevoflurane	48	25	Labioplasty	None	77	85	53	35	30	8	35	3.3	Yes
16	MA	Sevoflurane	54	10.3	Palatoplasty	None	110	85	39	45	40	16	50	4	Yes
17	AGH	Sevoflurane	59	15	Palatoplasty	None	116	98	50	33	28	12	27	3.5	Yes
18	NF	Sevoflurane	45	10	Palatoplasty	None	114	78	52	47	40	10	60	4.6	Yes
19	AZ	Sevoflurane	67	12	Palatoplasty	None	103	78	54	68	60	10	47	4.6	Yes
20	RF	Sevoflurane	72	13	Palatoplasty	None	92	88	56	40	35	7	65	4.3	Yes
21	MAF	Sevoflurane	101	20	Palatoplasty	None	106	86	43	63	55	7	39	4	Yes
22	FNF	Sevoflurane	108	25	Labioplasty	None	104	84	44	20	15	10	22	4.3	Yes
23	A	Sevoflurane	116	21	Labioplasty	None	98	90	52	30	25	6	33	3.6	Yes
24	MRA	Sevoflurane	120	25	Labioplasty	None	82	91	57	55	45	6	29	3.3	Yes
25	AK	Sevoflurane	4	6	Labioplasty	Desaturation	139	79	37	55	45	10	67	4.3	Yes
26	MRA	Sevoflurane	4	7.1	Labioplasty	Desaturation	123	85	49	30	25	5	65	5	Yes
27	GA	Sevoflurane	7	6.8	Labioplasty	None	108	68	41	65	55	8	28	4.5	Yes
28	HKS	Sevoflurane	4	5.7	Labioplasty	Laryngospasm	118	61	41	30	25	15	40	4.5	Yes
29	AKL	Sevoflurane	4	5.5	Labioplasty	None	151	81	42	50	40	10	60	4.8	Yes
30	NA	Sevoflurane	10	9	Labioplasty	None	118	78	42	60	50	8	60	5	Yes
31	YAZ	Sevoflurane	12	10.5	Palatoplasty	None	157	81	53	50	40	17	43	5	Yes
32	YC	Sevoflurane	23	9.5	Palatoplasty	None	135	88	55	105	90	6	49	4.7	Yes
33	Y	Sevoflurane	23	11	Palatoplasty	None	120	84	39	80	70	15	63	4.7	Yes
34	MAA	Sevoflurane	23	10.3	Palatoplasty	Desaturation	143	78	30	40	30	15	55	4.7	Yes
35	MAA	Sevoflurane	24	11.3	Palatoplasty	None	98	95	46	90	80	12	73	4.6	Yes
36	AS	Sevoflurane	35	9.7	Labioplasty	None	105	76	42	35	30	10	55	4	Yes
37	R	Sevoflurane	39	14	Labioplasty	None	101	92	65	50	40	7	64	4.5	Yes
38	QD	Sevoflurane	44	11	Palatoplasty	None	108	85	41	37	30	4	26	4	Yes
39	MAP	Sevoflurane	3	5.2	Labioplasty	None	126	76	34	40	35	7	55	5	Yes
40	AND	Sevoflurane	8	6.8	Labioplasty	None	116	65	40	43	38	7	42	2	No
41	KWA	Sevoflurane	10	8.3	Labioplasty	None	131	79	41	38	33	9	43	3.5	Yes
42	SDN	Sevoflurane	17	7.3	Palatoplasty	None	124	76	42	33	28	7	28	2.5	No
43	MA	Sevoflurane	25	9.3	Palatoplasty	None	124	80	40	32	27	9	49	2.6	No
44	CDF	Sevoflurane	4	7.1	Labioplasty	None	131	77	38	37	32	8	65	3.2	Yes
45	AAW	Sevoflurane	4	5.3	Labioplasty	None	149	78	36	41	36	9	36	4.3	Yes
46	RSW	Sevoflurane	9	8.2	Palatoplasty	None	138	92	50	73	57	13	72	5	Yes
47	MRES	Sevoflurane	13	8.5	Palatoplasty	None	110	78	40	49	29	11	79	2	No
48	MZH	Sevoflurane	27	10.5	Palatoplasty	None	109	85	49	48	43	9	98	4.4	Yes
49	GFM	Sevoflurane	36	11	Palatoplasty	None	112	91	46	54	42	9	70	2.2	No
50	AR	Sevoflurane	36	13.4	Labioplasty	None	96	88	36	35	30	10	40	2.7	No
51	MJR	Sevoflurane	55	15	Palatoplasty	None	89	96	45	52	42	10	54	4	Yes
52	NSA	Sevoflurane	62	14	Palatoplasty	None	97	66	30	60	43	9	60	2.4	No
53	MA	Sevoflurane	74	15	Palatoplasty	Laryngospasm	101	108	54	55	40	18	42	3.7	Yes
54	NWA	Sevoflurane	72	16.5	Palatoplasty	None	99	96	47	55	45	14	59	2.6	No
55	ANP	Sevoflurane	120	25	Palatoplasty	None	90	99	48	41	31	14	20	4	Yes
56	AR	Sevoflurane	5	7.3	Labioplasty	None	146	90	37	74	64	15	58	4.8	Yes
57	SF	Sevoflurane	24	10	Palatoplasty	None	133	95	47	75	65	15	60	4	Yes
58	AAZ	Sevoflurane	25	12	Palatoplasty	None	113	86	46	75	60	8	57	3.8	Yes
59	HM	Sevoflurane	4	6.5	Labioplasty	None	160	83	39	80	65	10	75	4.8	Yes
60	SON	Sevoflurane	12	7.6	Palatoplasty	None	146	68	30	65	55	13	67	4	Yes
61	AADR	Sevoflurane	3	6.8	Labioplasty	None	141	83	35	63	53	7	80	3.6	Yes
62	AR	Sevoflurane	6	7.1	Labioplasty	None	148	82	38	60	50	15	45	2.8	No
